# Supplementary material for: 3D Co-Printing and Substrate Geometry Influence the Differentiation of C2C12 Skeletal Myoblasts
Source: Gels. 2023 Jul 24;9(7):595. doi: 10.3390/gels9070595 (PMC10378771; doi:10.3390/gels9070595)
Supplement: Supplementary file 1 [file gels-09-00595-s001.zip]

Archive with 1 entries (1 files):
- gels-2486740-supplementary.pdf
